# Supplementary material for: Assessment of complex projectiles in the early Late Pleistocene at Aduma, Ethiopia
Source: PLoS One. 2019 May 9;14(5):e0216716. doi: 10.1371/journal.pone.0216716 (PMC6508696; doi:10.1371/journal.pone.0216716)
Supplement: S1 Table — (XLSX) [file pone.0216716.s001.xlsx]

## Sheet: ADU_TCSA
ADUMA A1					ADUMA A4					ADUMA A5					ADUMA A8
Max. Wid	Max Thk	W*T	W*T/2		Max. Wid	Max Thk	W*T	W*T/2		Max. Wid	Max Thk	W*T	W*T/2		Max. Wid	Max Thk	W*T	W*T/2
27.42	7.34	201.263	100.631		30.58	7.73	236.383	118.192		37.46	17.21	644.687	322.343		21.26	7.67	163.064	81.5321
26.99	13.44	362.746	181.373		37.13	10.27	381.325	190.663		21.28	7.91	168.325	84.1624		23.57	5.44	128.221	64.1104
24.82	8.59	213.204	106.602		27.5	9.35	257.125	128.562		25.91	6.89	178.52	89.26		20.33	9.24	187.849	93.9246
28.15	8.44	237.586	118.793		37	12.97	479.89	239.945		21.94	6.11	134.053	67.0267		23.78	8.88	211.166	105.583
61.38	14.16	869.141	434.57		34.31	14.38	493.378	246.689		27.42	5.2	142.584	71.292		23.58	6.8	160.344	80.172
74.22	25.41	1885.93	942.965		40.8	9.09	370.872	185.436		12.68	3.9	49.452	24.726		26.85	8.9	238.965	119.483
54.03	16.92	914.188	457.094		23.08	8.56	197.565	98.7824		17.95	6.63	119.008	59.5042		26.99	8.15	219.969	109.984
56.9	15.73	895.037	447.519		22.99	7.36	169.206	84.6032		18.64	5.97	111.281	55.6404		18.75	6.5	121.875	60.9375
48.46	13.61	659.541	329.77		25.49	6.68	170.273	85.1366		31.52	8.67	273.278	136.639		24.02	7.83	188.077	94.0383
47.03	12.41	583.642	291.821		28.88	7.66	221.221	110.61		21.41	6.17	132.1	66.0499		34.53	9.57	330.452	165.226
51.57	15.04	775.613	387.806		34.15	6.47	220.95	110.475		18.1	6.8	123.08	61.54		25.18	8.8	221.584	110.792
55.91	13.85	774.353	387.177		47.09	14.22	669.62	334.81		15.74	5.71	89.8754	44.9377		24.94	9.51	237.179	118.59
70.56	15.66	1104.97	552.485		24.96	7.28	181.709	90.8544		39.54	8.2	324.228	162.114		18.25	5.85	106.762	53.3812
47.69	14.19	676.721	338.361		25.23	7.36	185.693	92.8464		14.16	5	70.8	35.4		20.24	6.06	122.654	61.3272
43.77	12.3	538.371	269.186		45.63	18.23	831.835	415.917		20.74	7.08	146.839	73.4196		23.9	6.39	152.721	76.3605
58.52	9.14	534.873	267.436		26.93	9.55	257.182	128.591		19.89	8.23	163.695	81.8474		33.21	8.28	274.979	137.489
53.79	14.62	786.41	393.205		40.9	17.22	704.298	352.149		24.65	5.71	140.751	70.3757		13.4	6.16	82.544	41.272
40.23	12.43	500.059	250.029		49.75	14.77	734.808	367.404		17.61	5.7	100.377	50.1885		29.18	7.54	220.017	110.009
			347.601		24.72	7.7	190.344	95.172		35.49	11.1	393.939	196.97		19.65	9.39	184.513	92.2567
			196.424		49.79	11.03	549.184	274.592		20.05	4.92	98.646	49.323		24.43	7.38	180.293	90.1467
					41.07	16.04	658.763	329.381		25.66	9.79	251.211	125.606		21.94	6.58	144.365	72.1826
					31.6	11.64	367.824	183.912		22.49	9.39	211.181	105.591		21.96	8.57	188.197	94.0986
								193.851		24.5	8.84	216.58	108.29		28.14	6.41	180.377	90.1887
								108.191		20.86	8.66	180.648	90.3238		31.69	9.88	313.097	156.549
										20.64	8.93	184.315	92.1576		26.18	10.25	268.345	134.172
													92.9891		14.24	7.38	105.091	52.5456
													61.9386		34.55	9.93	343.081	171.541
															29.24	12.2	356.728	178.364
															23.18	8.3	192.394	96.197
															35.5	11.28	400.44	200.22
															35.2	11.83	416.416	208.208
															22.3	8.01	178.623	89.3115
															32.26	9.63	310.664	155.332
															39.8	9.97	396.806	198.403
															22.99	8.09	185.989	92.9945
																		110.198
																		44.7227

## Sheet: ADU TCSP
ADUMA A1										ADUMA A4										ADUMA A5										ADUMA A8
Max. Wid	Max Thk	W/2	W/2*W/2	T*T	(W/2*W/2)+(T*T)	SQRT [(W/2*W/2)+(T*T)]	2*(SQRT [(W/2*W/2)+(T*T)])	W+(2*(SQRT [(W/2*W/2)+(T*T)])		Max. Wid	Max Thk	W/2	W/2*W/2	T*T	(W/2*W/2)+(T*T)	SQRT [(W/2*W/2)+(T*T)]	2*(SQRT [(W/2*W/2)+(T*T)])	W+(2*(SQRT [(W/2*W/2)+(T*T)])		Max. Wid	Max Thk	W/2	W/2*W/2	T*T	(W/2*W/2)+(T*T)	SQRT [(W/2*W/2)+(T*T)]	2*(SQRT [(W/2*W/2)+(T*T)])	W+(2*(SQRT [(W/2*W/2)+(T*T)])		Max. Wid	Max Thk	W/2	W/2*W/2	T*T	(W/2*W/2)+(T*T)	SQRT [(W/2*W/2)+(T*T)]	2*(SQRT [(W/2*W/2)+(T*T)])	W+(2*(SQRT [(W/2*W/2)+(T*T)])
27.42	7.34	13.71	187.964	53.8756	241.84	15.5512	31.1024	58.5224		31.6	11.64	15.8	249.64	135.49	385.13	19.6247	39.2494	70.8494		20.64	8.93	10.32	106.502	79.7449	186.247	13.6472	27.2945	47.9345		22.99	8.09	11.495	132.135	65.4481	197.583	14.0564	28.1129	51.1029
26.99	13.44	13.495	182.115	180.634	362.749	19.046	38.0919	65.0819		30.58	7.73	15.29	233.784	59.7529	293.537	17.1329	34.2658	64.8458		37.46	17.21	18.73	350.813	296.184	646.997	25.4361	50.8723	88.3323		21.26	7.67	10.63	112.997	58.8289	171.826	13.1082	26.2165	47.4765
24.82	8.59	12.41	154.008	73.7881	227.796	15.0929	30.1858	55.0058		37.13	10.27	18.565	344.659	105.473	450.132	21.2163	42.4326	79.5626		21.28	7.91	10.64	113.21	62.5681	175.778	13.2581	26.5162	47.7962		23.57	5.44	11.785	138.886	29.5936	168.48	12.98	25.96	49.53
28.15	8.44	14.075	198.106	71.2336	269.339	16.4116	32.8231	60.9731		27.5	9.35	13.75	189.062	87.4225	276.485	16.6278	33.2557	60.7557		25.91	6.89	12.955	167.832	47.4721	215.304	14.6732	29.3465	55.2565		20.33	9.24	10.165	103.327	85.3776	188.705	13.737	27.474	47.804
61.38	14.16	30.69	941.876	200.506	1142.38	33.7991	67.5983	128.978		37	12.97	18.5	342.25	168.221	510.471	22.5936	45.1872	82.1872		21.94	6.11	10.97	120.341	37.3321	157.673	12.5568	25.1136	47.0536		23.78	8.88	11.89	141.372	78.8544	220.227	14.84	29.6801	53.4601
74.22	25.41	37.11	1377.15	645.668	2022.82	44.9758	89.9515	164.172		34.31	14.38	17.155	294.294	206.784	501.078	22.3848	44.7696	79.0796		27.42	5.2	13.71	187.964	27.04	215.004	14.663	29.326	56.746		23.58	6.8	11.79	139.004	46.24	185.244	13.6104	27.2209	50.8009
54.03	16.92	27.015	729.81	286.286	1016.1	31.8763	63.7525	117.783		40.8	9.09	20.4	416.16	82.6281	498.788	22.3336	44.6671	85.4671		12.68	3.9	6.34	40.1956	15.21	55.4056	7.44349	14.887	27.567		26.85	8.9	13.425	180.231	79.21	259.441	16.1072	32.2143	59.0643
56.9	15.73	28.45	809.402	247.433	1056.84	32.509	65.018	121.918		23.08	8.56	11.54	133.172	73.2736	206.445	14.3682	28.7364	51.8164		17.95	6.63	8.975	80.5506	43.9569	124.508	11.1583	22.3166	40.2666		26.99	8.15	13.495	182.115	66.4225	248.538	15.7651	31.5301	58.5201
48.46	13.61	24.23	587.093	185.232	772.325	27.7907	55.5815	104.041		22.99	7.36	11.495	132.135	54.1696	186.305	13.6493	27.2987	50.2887		18.64	5.97	9.32	86.8624	35.6409	122.503	11.0681	22.1362	40.7762		18.75	6.5	9.375	87.8906	42.25	130.141	11.4079	22.8158	41.5658
47.03	12.41	23.515	552.955	154.008	706.963	26.5888	53.1776	100.208		25.49	6.68	12.745	162.435	44.6224	207.057	14.3895	28.779	54.269		31.52	8.67	15.76	248.378	75.1689	323.546	17.9874	35.9748	67.4948		24.02	7.83	12.01	144.24	61.3089	205.549	14.337	28.674	52.694
51.57	15.04	25.785	664.866	226.202	891.068	29.8508	59.7015	111.272		28.88	7.66	14.44	208.514	58.6756	267.189	16.3459	32.6918	61.5718		21.41	6.17	10.705	114.597	38.0689	152.666	12.3558	24.7116	46.1216		34.53	9.57	17.265	298.08	91.5849	389.665	19.7399	39.4799	74.0099
55.91	13.85	27.955	781.482	191.822	973.305	31.1978	62.3957	118.306		34.15	6.47	17.075	291.556	41.8609	333.417	18.2597	36.5194	70.6694		18.1	6.8	9.05	81.9025	46.24	128.143	11.32	22.64	40.74		25.18	8.8	12.59	158.508	77.44	235.948	15.3606	30.7212	55.9012
70.56	15.66	35.28	1244.68	245.236	1489.91	38.5994	77.1988	147.759		47.09	14.22	23.545	554.367	202.208	756.575	27.5059	55.0118	102.102		15.74	5.71	7.87	61.9369	32.6041	94.541	9.72322	19.4464	35.1864		24.94	9.51	12.47	155.501	90.4401	245.941	15.6825	31.365	56.305
47.69	14.19	23.845	568.584	201.356	769.94	27.7478	55.4956	103.186		24.96	7.28	12.48	155.75	52.9984	208.749	14.4481	28.8963	53.8563		39.54	8.2	19.77	390.853	67.24	458.093	21.4031	42.8062	82.3462		18.25	5.85	9.125	83.2656	34.2225	117.488	10.8392	21.6784	39.9284
43.77	12.3	21.885	478.953	151.29	630.243	25.1046	50.2093	93.9793		25.23	7.36	12.615	159.138	54.1696	213.308	14.6051	29.2101	54.4401		14.16	5	7.08	50.1264	25	75.1264	8.66755	17.3351	31.4951		20.24	6.06	10.12	102.414	36.7236	139.138	11.7957	23.5914	43.8314
58.52	9.14	29.26	856.148	83.5396	939.687	30.6543	61.3086	119.829		45.63	18.23	22.815	520.524	332.333	852.857	29.2037	58.4074	104.037		20.74	7.08	10.37	107.537	50.1264	157.663	12.5564	25.1128	45.8528		23.9	6.39	11.95	142.802	40.8321	183.635	13.5512	27.1024	51.0024
53.79	14.62	26.895	723.341	213.744	937.085	30.6119	61.2237	115.014		26.93	9.55	13.465	181.306	91.2025	272.509	16.5078	33.0157	59.9457		19.89	8.23	9.945	98.903	67.7329	166.636	12.9088	25.8175	45.7075		33.21	8.28	16.605	275.726	68.5584	344.284	18.5549	37.1098	70.3198
40.23	12.43	20.115	404.613	154.505	559.118	23.6457	47.2914	87.5214		40.9	17.22	20.45	418.202	296.528	714.731	26.7345	53.4689	94.3689		24.65	5.71	12.325	151.906	32.6041	184.51	13.5834	27.1669	51.8169		13.4	6.16	6.7	44.89	37.9456	82.8356	9.10141	18.2028	31.6028
								104.086		49.75	14.77	24.875	618.766	218.153	836.919	28.9295	57.8591	107.609		17.61	5.7	8.805	77.528	32.49	110.018	10.4889	20.9779	38.5879		29.18	7.54	14.59	212.868	56.8516	269.72	16.4231	32.8463	62.0263
								30.2161		24.72	7.7	12.36	152.77	59.29	212.06	14.5623	29.1245	53.8445		35.49	11.1	17.745	314.885	123.21	438.095	20.9307	41.8614	77.3514		19.65	9.39	9.825	96.5306	88.1721	184.703	13.5905	27.1811	46.8311
										49.79	11.03	24.895	619.761	121.661	741.422	27.2291	54.4581	104.248		20.05	4.92	10.025	100.501	24.2064	124.707	11.1672	22.3345	42.3845		24.43	7.38	12.215	149.206	54.4644	203.671	14.2713	28.5426	52.9726
										41.07	16.04	20.535	421.686	257.282	678.968	26.057	52.114	93.184		25.66	9.79	12.83	164.609	95.8441	260.453	16.1386	32.2771	57.9371		21.94	6.58	10.97	120.341	43.2964	163.637	12.7921	25.5842	47.5242
																		74.4999		22.49	9.39	11.245	126.45	88.1721	214.622	14.65	29.3	51.79		21.96	8.57	10.98	120.56	73.4449	194.005	13.9286	27.8572	49.8172
																		19.5663		24.5	8.84	12.25	150.062	78.1456	228.208	15.1066	30.2131	54.7131		28.14	6.41	14.07	197.965	41.0881	239.053	15.4613	30.9227	59.0627
																				20.86	8.66	10.43	108.785	74.9956	183.78	13.5566	27.1131	47.9731		31.69	9.88	15.845	251.064	97.6144	348.678	18.6729	37.3459	69.0359
																												50.7691		26.18	10.25	13.09	171.348	105.062	276.411	16.6256	33.2512	59.4312
																												14.8764		14.24	7.38	7.12	50.6944	54.4644	105.159	10.2547	20.5094	34.7494
																														34.55	9.93	17.275	298.426	98.6049	397.031	19.9256	39.8512	74.4012
																														29.24	12.2	14.62	213.744	148.84	362.584	19.0416	38.0833	67.3233
																														23.18	8.3	11.59	134.328	68.89	203.218	14.2555	28.5109	51.6909
																														35.5	11.28	17.75	315.062	127.238	442.301	21.031	42.0619	77.5619
																														35.2	11.83	17.6	309.76	139.949	449.709	21.2063	42.4127	77.6127
																														22.3	8.01	11.15	124.323	64.1601	188.483	13.7289	27.4578	49.7578
																														32.26	9.63	16.13	260.177	92.7369	352.914	18.786	37.572	69.832
																														39.8	9.97	19.9	396.01	99.4009	495.411	22.2578	44.5157	84.3157
																																						56.2533
																																						12.5555
